# Supplementary material for: Identification of systemic immune response markers through metabolomic profiling of plasma from calves given an intra-nasally delivered respiratory vaccine
Source: Vet Res. 2015 Feb 14;46:7. doi: 10.1186/s13567-014-0138-z (PMC4327799; doi:10.1186/s13567-014-0138-z)
Supplement: Additional file 1: — Rectal temperatures and haematology findings throughout the study. Routine blood haematology was performed on serum samples from vaccinated and non-vaccinated study groups at days 0, 7, 14, 21, 28, 42, 49, 56, 63, 70, 75, 82, 84 and 90 post-initial immunization. Analysis of rectal temperature was performed at days 14, 28, 42 and 63. Values represent mean ± S.E.M. [file 13567_2014_138_MOESM1_ESM.xls]

## Sheet: Additional File 1
			1st Immunization				Booster Immunization				BPIV-3 Challenge
	Day	0	7	14	21	28	42	49	56	63	70	75	82	84	90
PCV (L/L)	Non-vaccinated	0.364 ± 0.023	0.382 ± 0.018	0.394 ± 0.077	0.449 ± 0.086	0.379 ± 0.042	0.352 ± 0.020	0.362 ± 0.004	0.372 ± 0.009	0.422 ± 0.133	0.340 ± 0.010	0.334 ± 0.015	0.354 ± 0.013	0.347 ± 0.024	0.334 ± 0.010
	Vaccinated	0.369 ± 0.048	0.375 ± 0.035	0.389 ± 0.030	0.347 ± 0.019	0.377 ± 0.030	0.397 ± 0.023	0.377 ± 0.032	0.389 ± 0.021	0.345 ± 0.025	0.342 ± 0.014	0.360 ± 0.027	0.380 ± 0.022	0.324 ± 0.005	0.314 ± 0.024
	Significance	NS	NS	NS	*	NS	**	NS	NS	NS	NS	NS	NS	NS	NS
Hb (g/L)	Non-vaccinated	117 ± 6.872	127 ± 5.757	121 ± 7.896	123 ± 7.741	124 ± 10.431	119 ± 8.083	120 ± 1.951	115 ± 5.966	114 ± 5.498	113 ± 4.646	115 ± 6.575	120 ± 2.944	119 ± 1.248	118 ± 1.886
	Vaccinated	118 ± 10.848	115 ± 6.905	120 ± 6.719	111 ± 4.164	117 ± 7.952	119 ± 8.395	110 ± 9.008	118 ± 7.974	111 ± 8.656	113 ± 4.726	114 ± 4.788	117 ± 2.944	117 ± 1.7	110 ± 10.403
	Significance	NS	*	NS	*	NS	NS	NS	NS	NS	NS	NS	NS	NS	NS
RCC (1012/L)	Non-vaccinated	10.267 ± 1.242	10.502 ± 0.912	10.725 ± 1.84	12.312 ± 2.558	10.405 ± 1.352	9.424 ± 0.523	9.635 ± 0.629	8.989 ± 0.712	10.784 ± 2.717	8.589 ± 0.528	9.002 ± 0.662	8.967 ± 0.838	9.197 ± 1.135	8.397 ± 0.566
	Vaccinated	10.79 ± 1.379	10.449 ± 0.793	10.497 ± 0.934	9.632 ± 0.579	10.635 ± 1.11	10.717 ± 1.003	10.094 ± 1.253	9.379 ± 0.924	9.064 ± 0.791	8.415 ± 0.936	9.88 ± 0.557	10.257 ± 0.855	9.314 ± 0.413	8.467 ± 0.647
	Significance	NS	NS	NS	NS	NS	*	NS	NS	NS	NS	*	NS	NS	NS
WCC (109/L)	Non-vaccinated	8.967 ± 1.539	9.467 ± 1.042	8.684 ± 1.069	8.667 ± 0.872	9.95 ± 1.626	8.934 ± 1.497	9.3 ± 0.753	8.334 ± 1.25	8.627 ± 0.876	8.884 ± 1.387	9.702 ± 1.618	8.3 ± 0.649	9 ± 1.552	8.334 ± 0.874
	Vaccinated	10.25 ± 1.589	9.5 ± 1.58	9.367 ± 1.414	9.35 ± 1.43	9.95 ± 2.076	9.75 ± 1.876	9.35 ± 1.866	9.417 ± 1.851	9.05 ± 1.784	10.617 ± 2.058	11.25 ± 1.45	10.934 ± 1.37	11.4 ± 1.345	11.4 ± 1.187
	Significance	NS	NS	NS	NS	NS	NS	NS	NS	NS	NS	NS	NS	NS	NS
PLT (109/L)	Non-vaccinated	457 ± 128.585	299.5 ± 104.339	435.834 ± 106.144	635.334 ± 179.02	477.5 ± 96.13	382.5 ± 41.105	346 ± 59.973	314 ± 53.954	443.334 ± 201.895	368.667 ± 78.1	401.5 ± 31.654	350.334 ± 51.41	410 ± 94.9	389 ± 80.279
	Vaccinated	456.5 ± 57.793	368.5 ± 169.079	363 ± 112.003	399.5 ± 132.511	393 ± 129.712	359.334 ± 97.214	353 ± 81.046	335.667 ± 82.002	432.334 ± 86.781	335.5 ± 88.316	436.334 ± 115.146	324 ± 45.461	285 ± 20.608	267.334 ± 68.315
	Significance	NS	NS	NS	*	NS	NS	NS	NS	NS	NS	NS	NS	NS	NS
MCV (FL)	Non-vaccinated	35.667 ± 2.358	36.5 ± 2.363	36.667 ± 2.286	36.5 ± 2.363	36 ± 1.826	37.167 ± 1.772	37.667 ± 2.135	41.667 ± 3.859	38.5 ± 2.218	39.5 ± 1.893	37.334 ± 2.358	40 ± 2.161	38.334 ± 1.7	40 ± 2.161
	Vaccinated	34.5 ± 1.259	35.667 ± 1.106	37.167 ± 0.688	35.667 ± 1.375	35.834 ± 1.068	37.167 ± 1.573	37.334 ± 1.599	41.167 ± 2.035	38.334 ± 2.055	35.167 ± 8.669	36.5 ± 2.363	36.667 ± 0.943	34.334 ± 1.248	37 ± 1.415
	Significance	NS	NS	NS	NS	NS	NS	NS	NS	NS	NS	NS	NS	NS	NS
MCH (pg)	Non-vaccinated	11.5 ± 0.958	12.5 ± 1.119	11.5 ± 1.259	10.5 ± 1.708	12.167 ± 1.344	12.667 ± 0.746	12.667 ± 0.943	12.834 ± 0.898	11 ± 1.915	13.334 ± 1.106	13 ± 1	13.667 ± 1.248	13 ± 1.415	14 ± 0.817
	Vaccinated	11 ± 0.578	11.167 ± 0.373	11.5 ± 0.5	11.667 ± 0.472	11.167 ± 0.898	11.167 ± 1.214	11.167 ± 1.068	12.834 ± 0.898	12.334 ± 0.472	12.834 ± 0.688	11.667 ± 0.746	11.667 ± 1.248	12.334 ± 0.472	13.334 ± 0.472
	Significance	NS	*	NS	NS	NS	*	*	NS	NS	NS	*	NS	NS	NS
MCHC	Non-vaccinated	32.5 ± 1.608	33.5 ± 1.608	31.5 ± 3.863	28.334 ± 3.772	33 ± 2.237	34.167 ± 0.688	33.167 ± 0.373	32.834 ± 5.274	28.834 ± 5.757	33.334 ± 1.248	34.5 ± 2.363	34 ± 1.415	34.667 ± 2.625	35.334 ± 1.248
	Vaccinated	32 ± 1.415	31 ± 1.528	30.834 ± 0.898	32.167 ± 1.675	31.167 ± 2.267	30.167 ± 2.545	29.334 ± 1.106	30.334 ± 0.943	32.167 ± 0.688	33.167 ± 0.688	31.667 ± 2.055	31.667 ± 2.625	36.667 ± 0.472	35.334 ± 0.472
	Significance	NS	*	NS	NS	NS	*	***	NS	NS	NS	NS	NS	NS	NS
L (109/L)	Non-vaccinated	6.563 ± 1.426	6.522 ± 0.693	6.627 ± 0.682	6.555 ± 0.693	6.631 ± 0.746	5.689 ± 1.112	6.899 ± 0.736	6.442 ± 1.502	6.368 ± 1.696	4.616 ± 0.475	7.24 ± 1.454	4.399 ± 0.115	5.684 ± 0.189	5.188 ± 1.305
	Vaccinated	5.952 ± 1.298	6.532 ± 1.717	5.945 ± 1.878	6.096 ± 0.823	7.263 ± 1.339	8.193 ± 1.612	8.269 ± 1.363	7.184 ± 1.341	6.866 ± 1.442	5.91 ± 1.303	8.065 ± 1.646	5.844 ± 0.578	7.425 ± 1.001	6.442 ± 0.555
	Significance	NS	NS	NS	NS	NS	**	NS	NS	NS	NS	NS	NS	NS	NS
N (109/L)	Non-vaccinated	1.711 ± 0.873	2.922 ± 1.077	1.996 ± 0.799	2.16 ± 0.756	2.682 ± 0.809	3.384 ± 0.804	2.435 ± 1.434	1.897 ± 0.482	2.178 ± 1.136	4.12 ± 1.436	2.429 ± 0.413	3.738 ± 0.691	3.059 ± 1.463	3.083 ± 0.553
	Vaccinated	3.828 ± 1.125	2.685 ± 0.765	3.322 ± 0.928	3.028 ± 1.032	2.333 ± 0.762	1.567 ± 1.053	1.319 ± 0.633	1.946 ± 0.685	2.043 ± 0.854	4.546 ± 1.738	3.186 ± 0.794	4.9 ± 0.728	3.893 ± 0.845	4.887 ± 0.739
	Significance	**	NS	*	NS	NS	*	NS	NS	NS	NS	NS	NS	NS	NS
Rectal Temp °C	Non-vaccinated			39.084 ± 0.329		39.017 ± 0.09	38.867 ± 0.287			38.9 ± 0.217
	Vaccinated			38.717 ± 0.449		38.734 ± 0.269	38.8 ± 0.301			38.767 ± 0.111
	Significance			NS		NS	NS			NS
