# Supplementary material for: Identification of systemic immune response markers through metabolomic profiling of plasma from calves given an intra-nasally delivered respiratory vaccine
Source: Vet Res. 2015 Feb 14;46:7. doi: 10.1186/s13567-014-0138-z (PMC4327799; doi:10.1186/s13567-014-0138-z)
Supplement: Additional file 2: — Inter-run quality control parameters for UPLC-MS. Retention time deviation and mass accuracy of validated peaks corresponding to L-phenylalanine, L-tryptophan and glycocholic acid analysed in inter-run quality control pools. [file 13567_2014_138_MOESM2_ESM.xls]

## Sheet: Additional File 2
		Retention Time				Mass Error (mDa)
	Reference Std.	Mean	Min	Max	Stdev	Mean	Min	Max	Stdev
Analysis Run 1	Phenylalanine	2.52	2.48	2.58	0.03	0.24	0	0.83	0.242
	Tryptophan	3.64	3.63	3.68	0.015	0.38	0.02	0.93	0.274
	Glycocholic Acid	7.74	7.72	7.77	0.013	0.69	0.15	2.26	0.499
Analysis Run 2	Phenylalanine	2.48	2.46	2.49	0.008	0.52	0	1.21	0.318
	Tryptophan	3.64	3.63	3.65	0.003	0.43	0.05	0.91	0.259
	Glycocholic Acid	7.74	7.74	7.74	0	0.66	0.03	1.83	0.483
Analysis Run 3	Phenylalanine	2.54	2.51	2.58	0.017	0.42	0.02	1.29	0.296
	Tryptophan	3.64	3.63	3.66	0.009	0.61	0.12	1.46	0.419
	Glycocholic Acid	7.72	7.71	7.73	0.006	0.9	0.06	2.5	0.732
