# Supplementary material for: Identification of systemic immune response markers through metabolomic profiling of plasma from calves given an intra-nasally delivered respiratory vaccine
Source: Vet Res. 2015 Feb 14;46:7. doi: 10.1186/s13567-014-0138-z (PMC4327799; doi:10.1186/s13567-014-0138-z)
Supplement: Additional file 3: — Cross-validation of supervised OPLS-DA analysis. OPLS-DA fitting and predictive statistics generated from cross-validation using 2/3 randomly selected dataset for the generation of predictive models and the remaining 1/3 as a test set. [file 13567_2014_138_MOESM3_ESM.xls]

## Sheet: Additional File 3
			Day 7		Day 14		Day 28		Day 42		Day 49		Day 63
			YPredPS		YPredPS		YPredPS		YPredPS		YPredPS		YPredPS
		Animal	Non-Vaccinated	Vaccinated	Non-Vaccinated	Vaccinated	Non-Vaccinated	Vaccinated	Vaccinated	Non-Vaccinated	Vaccinated	Non-Vaccinated	Vaccinated	Non-Vaccinated
Prediction-set	Non-vaccinated	7543	1.029444	-0.0294466	1.013542	-0.01354124	0.9939768	0.00602298	1.0239012	-0.0239003	1.075514	-0.07551562	1.0053388	-0.00533836
		7596	0.978184	0.02181627	1.0105956	-0.010594924	0.9977136	0.00228622	1.0091164	-0.00911575	1.0105214	-0.010520274	1.034268	-0.034268234
		7574	0.9917004	0.008300158	0.9913928	0.008607617	0.9938066	0.006193712	0.970454	0.02954563	0.842846	0.157154	0.9396128	0.06038726
		7589	0.9752206	0.02477776	0.9604348	0.03956422	0.9982044	0.001794946	0.9849042	0.01509428	1.0305912	-0.030590714	1.0025782	-0.00257788
	Vaccinated	7586	0.067431292	0.9325688	0.00940218	0.9905962	0.00100256	0.9989964	0.024527004	0.975473	0.03735858	0.9626414	-0.00467144	1.0046718
		7565	-0.04296604	1.042966	0.02513526	0.9748656	0.000612582	0.9993864	-0.005882254	1.0058814	-0.0395894	1.039588	-0.007235828	1.0072364
		7541	0.02348644	0.9765122	0.001551286	0.99845	0.00134232	0.9986566	-0.00471762	1.004718	0.023851388	0.9761476	-0.029081354	1.029083
		7564	-0.022504348	1.022505	-0.01205296	1.012053	0.01334018	0.9866604	-0.00230326	1.002303	0.01890665	0.9810932	0.05919146	0.9408084
Test Set	Non-vaccinated	7546	1.080014	-0.08001358	1.109594	-0.109595	0.4041684	0.5958316	0.8151926	0.1848074	0.9903258	0.009673208	0.2471392	0.7528608
		7593	0.8187482	0.1812516	0.651863	0.348137	0.4183162	0.5816838	0.551175	0.448825	0.806451	0.193549	0.429032	0.570968
	Vaccinated	7566	0.3205366	0.6794636	0.197689	0.802311	0.4380414	0.5619586	0.2938568	0.7061432	0.3799026	0.6200974	0.5164164	0.4835836
		7594	0.3371104	0.6628896	0.223163	0.776837	0.0863587	0.9136412	0.021301518	0.978698	0.4777348	0.5222652	0.033831296	0.9661688
