# Supplementary material for: Identification of systemic immune response markers through metabolomic profiling of plasma from calves given an intra-nasally delivered respiratory vaccine
Source: Vet Res. 2015 Feb 14;46:7. doi: 10.1186/s13567-014-0138-z (PMC4327799; doi:10.1186/s13567-014-0138-z)
Supplement: Additional file 4: — Selected AMRTPs of plasma metabolomic markers of response to vaccination. Combined list of markers selected using OPLS-DA at days 7, 14, 42 and 49 and filtered to exclude those with p < 0.05, FC < 1.5 and V.I.P. score < 1. [file 13567_2014_138_MOESM4_ESM.xls]

## Sheet: Sheet1
AMRTP I.D.	RT (mins)	Mass (m/z)	Adduct / Fragment	Parent Ion
0.4295_151.145	0.4295	151.145	M+H	150.1371
0.4511_263.151	0.4511	263.151	Fragment	Unknown
0.4921_337.064	0.4921	337.064	Fragment	Fragment
0.4922_277.095	0.4922	277.095	M+H	276.0871
0.4926_156.105	0.4926	156.105	M+H	155.0971
0.5825_261.098	0.5825	261.098	Fragment	Unknown
0.6158_169.039	0.6158	169.039	M+H	168.0311
0.9135_170.015	0.9135	170.015	M+H	169.0071
1.059_231.076	1.059	231.076	Fragment	Unknown
1.4952_218.14	1.4952	218.14	M+H	217.1321
3.0275_203.023	3.0275	203.023	M+H	202.0151
3.043_163.035	3.043	163.035	Fragment	Unknown
3.0516_175.028	3.0516	175.028	Fragment	274.0731
3.0599_239.017	3.0599	239.017	Fragment	327.1321
3.7953_202.087	3.7953	202.087	M+H	201.0791
4.2407_403.086	4.2407	403.086	Fragment	179.0581
4.2423_560.151	4.2423	560.151	Fragment	179.0581
4.2427_180.066	4.2427	180.066	M+H	179.0581
4.243_576.129	4.243	576.129	Fragment	179.0581
4.5951_137.032	4.5951	137.032	Fragment	193.0741
4.598_238.046	4.598	238.046	M+2Na-H	193.0741
4.5993_194.082	4.5993	194.082	M+H	193.0741
4.5999_278.034	4.5999	278.034	Fragment	193.0741
4.6011_216.064	4.6011	216.064	M+Na	193.0741
4.6018_425.102	4.6018	425.102	M+H	193.0741
4.6026_409.124	4.6026	409.124	Fragment	193.0741
4.6034_307.06	4.6034	307.06	Fragment	193.0741
4.6034_232.029	4.6034	232.029	M+K	193.0741
4.6224_227.082	4.6224	227.082	Fragment	Unknown
4.8821_184.097	4.8821	184.097	M+H	183.0891
4.8845_109.065	4.8845	109.065	Fragment	183.0891
4.9016_206.079	4.9016	206.079	M+Na	183.0891
4.9677_431.144	4.9677	431.144	Fragment	185.1051
4.9987_265.086	4.9987	265.086	Fragment	185.1051
5.0002_283.113	5.0002	283.113	Fragment	185.1051
5.0004_638.234	5.0004	638.234	M+Na+K-H	185.1051
5.0009_230.077	5.0009	230.077	M+2Na-H	185.1051
5.0016_415.18	5.0016	415.18	2M+2Na-H	185.1051
5.0029_616.245	5.0029	616.245	M+Na	185.1051
5.003_393.19	5.003	393.19	2M+Na	185.1051
5.0034_208.095	5.0034	208.095	M+Na	185.1051
5.0035_578.292	5.0035	578.292	Fragment	185.1051
5.0041_409.165	5.0041	409.165	2M+K	185.1051
5.0047_594.27	5.0047	594.27		185.1051
5.005_632.217	5.005	632.217	M+K	185.1051
5.005_299.092	5.005	299.092	Fragment	185.1051
5.0053_270.066	5.0053	270.066	Fragment	185.1051
5.0055_168.102	5.0055	168.102	Fragment	185.1051
5.0059_111.081	5.0059	111.081	Fragment	185.1051
5.006_186.113	5.006	186.113	M+H	185.1051
5.006_254.087	5.006	254.087	Fragment	185.1051
5.0068_402.171	5.0068	402.171	Fragment	185.1051
5.0077_420.148	5.0077	420.148	Fragment	185.1051
5.0084_425.138	5.0084	425.138	Fragment	185.1051
5.0578_194.116	5.0578	194.116	Fragment	185.1051
5.0652_155.014	5.0652	155.014	Fragment	185.1051
5.1999_280.116	5.1999	280.116	M+Na	257.1261
5.4729_411.165	5.4729	411.165	M+H	410.1571
5.5504_131.05	5.5504	131.05	Fragment	410.1571
6.1785_333.145	6.1785	333.145	M+H	332.1371
6.4473_195.04	6.4473	195.04	Fragment	Unknown
6.4483_339.091	6.4483	339.091	M+H	338.0831
6.4519_235.028	6.4519	235.028	Fragment	338.0831
7.1721_502.248	7.1721	502.248	M+K	463.2921
7.1722_446.29	7.1722	446.29	Fragment	463.2921
7.1734_486.282	7.1734	486.282	M+Na	463.2921
7.1739_272.141	7.1739	272.141	M+Na+H	463.2921
7.1759_464.3	7.1759	464.3	M+H	463.2921
7.1777_251.628	7.1777	251.628	M+2H	463.2921
7.2304_538.278	7.2304	538.278	Fragment	553.2381
7.7302_953.606	7.7302	953.606	2M+Na	465.3091
7.7305_931.625	7.7305	931.625	2M+H	465.3091
7.7311_1175.26	7.7311	1175.26	Fragment	465.3091
7.7311_488.298	7.7311	488.298	M+Na	465.3091
7.7316_448.306	7.7316	448.306	Fragment	465.3091
7.7325_961.581	7.7325	961.581	Fragment	465.3091
7.7325_1176.27	7.7325	1176.27	Fragment	465.3091
7.7328_1183.75	7.7328	1183.75	Fragment	465.3091
7.733_942.605	7.733	942.605	Fragment	465.3091
7.733_1183.25	7.733	1183.25	Fragment	465.3091
7.7331_717.943	7.7331	717.943	Fragment	465.3091
7.7332_951.1	7.7332	951.1	Fragment	465.3091
7.7334_962.083	7.7334	962.083	Fragment	465.3091
7.7336_950.598	7.7336	950.598	Fragment	465.3091
7.7337_710.954	7.7337	710.954	Fragment	465.3091
7.7339_943.109	7.7339	943.109	Fragment	465.3091
7.734_736.918	7.734	736.918	Fragment	465.3091
7.7341_466.317	7.7341	466.317	M+H	465.3091
7.9297_353.248	7.9297	353.248	Fragment	388.2611
7.9322_389.269	7.9322	389.269	M+H	388.2611
8.2057_538.252	8.2057	538.252	M+K	499.2961
8.2088_500.304	8.2088	500.304	M+H	499.2961
8.5105_583.255	8.5105	583.255	M+H	582.2471
8.7184_432.311	8.7184	432.311	Fragment	Unknown
8.8245_899.636	8.8245	899.636	2M+H	449.3141
8.825_472.303	8.825	472.303	M+Na	449.3141
